# Supplementary material for: Optimization of Chromosome Preparation and Karyotype Analysis of Winter Turnip Rape (Brassica rape L.)
Source: Int J Mol Sci. 2025 Jul 24;26(15):7127. doi: 10.3390/ijms26157127 (PMC12346318; doi:10.3390/ijms26157127)
Supplement: Supplementary file 1 [file ijms-26-07127-s001.zip]

Archive with 1 entries (1 files):
- ijms-3681617-supplementary.pdf
